# Supplementary material for: A phase 3 trial evaluating panitumumab plus best supportive care vs best supportive care in chemorefractory wild-type KRAS or RAS metastatic colorectal cancer
Source: Br J Cancer. 2016 Oct 13;115(10):1206–14. doi: 10.1038/bjc.2016.309 (PMC5104888; doi:10.1038/bjc.2016.309)
Supplement: Supplementary Table 1 [file bjc2016309x3.xls]

## Sheet: Sheet1
Supp Table 1. RAS Status
	Panitumumab Plus BSC	BSC alone
	(n=189)	(n=188)
Wild-type KRAS exon 2 tumors tested for RAS exons by Sanger sequencing, n	168	156
KRAS exon 3 (codons 59 or 61), n (%)
Wild-type	161 (95.8)	152 (97.4)
Mutant	7 (4.2)	4 (2.6)
Failure	0 (0.0)	0 (0.0)
KRAS exon 4 (codons 117 or 146) n (%)
Wild-type	159 (94.6)	144 (91.8)
Mutant	8 (4.8)	11 (7.0)
Failure	1 (0.6)	1 (0.6)
NRAS exon 2 (codons 12 or 13) n (%)
Wild-type	163 (97.0)	149 (95.5)
Mutant	5 (3.0)	6 (3.8)
Failure	0 (0.0)	1 (0.6)
NRAS exon 3 (codons 59 or 61) n (%)
Wild-type	162 (96.4)	148 (94.9)
Mutant	6 (3.6)	7 (4.5)
Failure	0 (0.0)	1 (0.6)
NRAS exon 4 (codons 117 or 146) n (%)
Wild-type	167 (99.4)	155 (99.4)
Mutant	0 (0.0)	0 (0.0)
Failure	1 (0.6)	1 (0.6)
