# Supplementary material for: A phase 3 trial evaluating panitumumab plus best supportive care vs best supportive care in chemorefractory wild-type KRAS or RAS metastatic colorectal cancer
Source: Br J Cancer. 2016 Oct 13;115(10):1206–14. doi: 10.1038/bjc.2016.309 (PMC5104888; doi:10.1038/bjc.2016.309)
Supplement: Supplementary Table 2 [file bjc2016309x4.xls]

## Sheet: Sheet1
Supp Table 2. Objective Response in Patients With Wild-Type KRAS Exon 2 and Mutant Other RAS Exons
	Panitumumab Plus BSC	BSC alone
	(n=26)	(n=28)
Objective response, n (%)
Complete response	0 (0.0)	0 (0.0)
Partial response	0 (0.0)	0 (0.0)
Stable disease	11 (42.3)	6 (21.4)
Disease progression	15 (57.7)	17 (60.7)
Unevaluable/not done	0 (0.0)	5 (17.9)
Objective response rate, % (95% CI)	0.0 (NE−NE)	0.0 (NE−NE)
BSC, best supportive care; NE, not estimable.
