# Supplementary material for: A phase 3 trial evaluating panitumumab plus best supportive care vs best supportive care in chemorefractory wild-type KRAS or RAS metastatic colorectal cancer
Source: Br J Cancer. 2016 Oct 13;115(10):1206–14. doi: 10.1038/bjc.2016.309 (PMC5104888; doi:10.1038/bjc.2016.309)
Supplement: Supplementary Table 3 [file bjc2016309x5.xls]

## Sheet: Sheet1
Supp Table 3. Adverse Events in Patients With Wild-Type KRAS Exon 2 mCRC
	Panitumumab Plus BSC			BSC alone
	(n=189)			(n=188)
	Any grade	Grade 3/4		Any grade	Grade 3/4
Any grade AE (≥10% in either arm; italicized terms have ≥5% difference between arms)
Rash	73 (38.6)	11 (5.8)		2 (1.1)	0 (0.0)
Dermatitis acneiform	54 (28.6)	11 (5.8)		0 (0.0)	0 (0.0)
Hypomagnesemia	53 (28.0)	11 (5.8)		2 (1.1)	1 (0.5)
Pruritus	47 (24.9)	4 (2.1)		0 (0.0)	0 (0.0)
Abdominal pain	29 (15.3)	4 (2.1)		20 (10.6)	8 (4.3)
Dry skin	29 (15.3)	0 (0.0)		1 (0.5)	0 (0.0)
Fatigue	28 (14.8)	4 (2.1)		15 (8.0)	4 (2.1)
Paronychia	27 (14.3)	0 (0.0)		0 (0.0)	0 (0.0)
Acne	26 (13.8)	3 (1.6)		0 (0.0)	0 (0.0)
Diarrhea	25 (13.2)	1 (0.5)		7 (3.7)	1 (0.5)
Erythema	23 (12.2)	0 (0.0)		0 (0.0)	0 (0.0)
Palmar-plantar erythrodysesthesia syndrome	19 (10.1)	0 (0.0)		0 (0.0)	0 (0.0)
Additional adverse events with ≥5% difference between arms
Conjunctivitis	12 (6.3)	2 (1.1)		0 (0.0)	0 (0.0)
Stomatitis	12 (6.3)	0 (0.0)		0 (0.0)	0 (0.0)
Hypocalcemia	13 (6.9)	2 (1.1)		1 (0.5)	0 (0.0)
Rash maculopapular	10 (5.3)	1 (0.5)		0 (0.0)	0 (0.0)
BSC, best supportive care; mCRC, metastatic colorectal cancer.
