# Supplementary material for: A phase 3 trial evaluating panitumumab plus best supportive care vs best supportive care in chemorefractory wild-type KRAS or RAS metastatic colorectal cancer
Source: Br J Cancer. 2016 Oct 13;115(10):1206–14. doi: 10.1038/bjc.2016.309 (PMC5104888; doi:10.1038/bjc.2016.309)
Supplement: Supplementary Table 4 [file bjc2016309x6.xls]

## Sheet: Sheet1
Supp Table 4. Adverse Events in Patients With Wild-Type RAS mCRC
	Panitumumab Plus BSC			BSC alone
	(n=142)			(n=128)
	Any grade	Grade 3/4		Any grade	Grade 3/4
Any grade AE (≥10% in either arm; italicized terms have ≥5% difference)
Rash	56 (39.4)	11 (7.7)		1 (0.8)	0 (0.0)
Hypomagnesemia	44 (31.0)	10 (7.0)		1 (0.8)	0 (0.0)
Dermatitis acneiform	40 (28.2)	9 (6.3)		0 (0.0)	0 (0.0)
Pruritus	35 (24.6)	3 (2.1)		0 (0.0)	0 (0.0)
Dry skin	24 (16.9)	0 (0.0)		1 (0.8)	0 (0.0)
Acne	23 (16.2)	3 (2.1)		0 (0.0)	0 (0.0)
Paronychia	22 (15.5)	0 (0.0)		0 (0.0)	0 (0.0)
Erythema	21 (14.8)	0 (0.0)		0 (0.0)	0 (0.0)
Abdominal pain	20 (14.1)	3 (2.1)		18 (14.1)	8 (6.3)
Diarrhea	20 (14.1)	1 (0.7)		4 (3.1)	0 (0.0)
Fatigue	20 (14.1)	2 (1.4)		11 (8.6)	3 (2.3)
Decreased appetite	12 (8.5)	1 (0.7)		16 (12.5)	0 (0.0)
Anemia	8 (5.6)	3 (2.1)		14 (10.9)	4 (3.1)
Additional adverse events with ≥5% difference between arms
Palmar-plantar erythrodysesthesia syndrome	14 (9.9)	0 (0.0)		0 (0.0)	0 (0.0)
Conjunctivitis	10 (7.0)	2 (1.4)		0 (0.0)	0 (0.0)
Hypocalcemia	10 (7.0)	2 (1.4)		0 (0.0)	0 (0.0)
Hyperkalemia	9 (6.3)	3 (2.1)		0 (0.0)	0 (0.0)
Rash maculopapular	9 (6.3)	1 (0.7)		0 (0.0)	0 (0.0)
Dry eye	8 (5.6)	0 (0.0)		0 (0.0)	0 (0.0)
Stomatitis	8 (5.6)	0 (0.0)		0 (0.0)	0 (0.0)
BSC, best supportive care; mCRC, metastatic colorectal cancer.
