# Supplementary material for: A phase 3 trial evaluating panitumumab plus best supportive care vs best supportive care in chemorefractory wild-type KRAS or RAS metastatic colorectal cancer
Source: Br J Cancer. 2016 Oct 13;115(10):1206–14. doi: 10.1038/bjc.2016.309 (PMC5104888; doi:10.1038/bjc.2016.309)
Supplement: Supplementary Table 5 [file bjc2016309x7.xls]

## Sheet: Sheet1
Supp Table 5. Summary of Adverse Events in Patients With Wild-Type KRAS Exon 2 and Mutant Other RAS Exons
	Panitumumab Plus BSC	BSC alone
	(n=26)	(n=28)
Patients with any adverse event, n (%)	25 (96.2)	19 (67.9)
Worst grade of 3	7 (26.9)	4 (14.3)
Worst grade of 4	4 (15.4)	1 (3.6)
Worst grade of 5	1 (3.8)	2 (7.1)
Any serious	9 (34.6)	6 (21.4)
Leading to permanent discontinuation of any study drug	5 (19.2)	−
Not serious	3 (11.5)	−
Serious	2 (7.7)	−
BSC, best supportive care.
